# Supplementary material for: Impact of Combined Prebiotic Galacto-Oligosaccharides and Bifidobacterium breve-Derived Postbiotic on Gut Microbiota and HbA1c in Prediabetic Adults: A Double-Blind, Randomized, Placebo-Controlled Study
Source: Nutrients. 2024 Jul 10;16(14):2205. doi: 10.3390/nu16142205 (PMC11280236; doi:10.3390/nu16142205)
Supplement: Supplementary file 1 [file nutrients-16-02205-s001.zip]

Archive with 1 entries (1 files):
- nutrients-3057805-supplementary.pdf
